# Supplementary material for: Proteomic Approach for Comparative Analysis of the Spike Protein of SARS-CoV-2 Omicron (B.1.1.529) Variant and Other Pango Lineages
Source: Proteomes. 2022 Oct 14;10(4):34. doi: 10.3390/proteomes10040034 (PMC9624331; doi:10.3390/proteomes10040034)
Supplement: Supplementary file 1 [file proteomes-10-00034-s001.zip]

Archive with 1 entries (1 files):
- proteomes-1890546-supplementary.pdf
